# Supplementary material for: The neurocognitive correlates of academic diligence in adolescent girls
Source: Cogn Neurosci. 2018 Aug 27;10(2):88–99. doi: 10.1080/17588928.2018.1504762 (PMC6373776; doi:10.1080/17588928.2018.1504762)
Supplement: Supplemental Material [file PCNS_A_1504762_SM2320.zip]

Archive with 1 entries (1 files):
- CN_SupplementaryMaterial_final.pdf
